# Supplementary material for: Improving Nitrogen and Water Use Efficiency in Intensive Cropping by Optimized Management and Crop Rotations
Source: Plants (Basel). 2025 Dec 19;15(1):7. doi: 10.3390/plants15010007 (PMC12787507; doi:10.3390/plants15010007)
Supplement: Supplementary file 1 [file plants-15-00007-s001.zip]

Archive with 1 entries (1 files):
- plants-3975647-supplementary.pdf
